# Supplementary material for: Assessment of the Genetic Diversity of Echinococcus multilocularis from Copro-Isolated Eggs
Source: Pathogens. 2021 Oct 8;10(10):1296. doi: 10.3390/pathogens10101296 (PMC8541330; doi:10.3390/pathogens10101296)
Supplement: Supplementary file 1 [file pathogens-10-01296-s001.zip]

Archive with 2 entries (2 files):
- Supplementary data Figure 1.pdf
- Supplementary data Table S1.xlsx
