# Supplementary material for: Assessment of the Genetic Diversity of Echinococcus multilocularis from Copro-Isolated Eggs
Source: Pathogens. 2021 Oct 8;10(10):1296. doi: 10.3390/pathogens10101296 (PMC8541330; doi:10.3390/pathogens10101296)
Supplement: Supplementary file 1 [file pathogens-10-01296-s001.zip › Supplementary data Table S1.xlsx]

## Sheet: Feuil1
Code_faeces	Batch code	No eggs/batch	qPCR_rrn	qPCR_Alea	PCR Trachsel	Sanger typing (Ces5seq)	PCR EmsB	HCA	Pearson corr. coef. Sorting
									r > 0.75	r > 0.8	r > 0.9
17AL039	17AL039-1	1	35.15	31.53	Em		pos	OT	/	/	/
	17AL039-n=1	1	34.99	31.66			pos	OT	/	/	/
	17AL039-5A	5	30.73	32.64			pos	Gr11	/	/	/
	17AL039-5B	5	29.10	32.22			pos	Gr1	Gr1	Gr1	Gr1
	17AL039-10A	10	30.08	32.34	Em		pos	Gr1	Gr1	Gr1	/
	17AL039-10B	10	27.85	32.43			pos	Gr1	Gr1	Gr1	/
	17AL039-pellet	pellet	27.67	32.49			pos	Gr1	Gr1	Gr1	Gr1
17AL040	17AL040-1	1	31.57	32.36			pos	OT	/	/	/
	17AL040-ADN1	1	36.04	31.55			pos	Gr31	/	/	/
	17AL040-5A	5	28.94	32.29			pos	Gr1	Gr1	Gr1	Gr1
	17AL040-5B	5	27.94	32.01			pos	Gr1	Gr1	Gr1	Gr1
	17AL040-10A	10	26.08	32.40	Em		pos	Gr1	Gr1	Gr1	Gr1
	17AL040-10B	10	27.35	32.01			pos	Gr1	Gr1	Gr1	Gr1
17AL041	17AL041-1	1	30.21	32.08			pos	Gr11	Gr11	Gr11	/
	17AL041-ADN1	1	32.35	31.79			pos	Gr1	Gr1	/	/
	17AL041-5A	5	28.97	32.52			pos	Gr1	Gr1	Gr1	/
	17AL041-5B	5	28.04	32.02			pos	Gr1	Gr1	Gr1	/
	17AL041-10A	10	28.68	32.59	Em		pos	Gr1	Gr1	Gr1	Gr1
	17AL041-10B	10	27.32	32.34			pos	Gr1	Gr1	Gr1	Gr1
17AL095	17AL095-1	1	>45	32.84	neg		neg	-	-	-	-
	17AL095-n=1	1	33.06	31.56			pos	OT	/	/	/
	17AL095-5(1)	5	29.11	32.03			pos	Gr1	Gr1	Gr1	/
	17AL095-5(2)	5	27.30	32.51			pos	Gr1	Gr1	Gr1	Gr1
	17AL095-10(1)	10	26.92	32.73	Em		pos	Gr1	Gr1	Gr1	Gr1
	17AL095-10(2)	10	26.49	32.70			pos	Gr1	Gr1	Gr1	Gr1
17AL224	17AL224-1	1	26.59	32.28			pos	Gr21	/	/	/
	17AL224-ADN1	1	35.24	31.85			pos	Gr21	Gr21	Gr21	/
	17AL224-5A	5	34.94	31.70			pos	Gr21	Gr21	Gr21	/
	17AL224-5B	5	28.66	31.92			pos	Gr2	Gr2	Gr2	Gr2
	17AL224-10A	10	26.52	32.45	Em		pos	Gr2	Gr2	Gr2	Gr2
	17AL224-10B	10	27.21	32.37			pos	Gr2	Gr2	Gr2	Gr2
	17AL224-pellet	pellet	22.41	32.29			pos	Gr2	Gr2	Gr2	Gr2
17AL225	17AL225-1	1	35.33	31.66	Taenia	Taenia polyacantha	pos	OT	OT	OT	/
	17AL225-ADN1	1	>45	31.93	Taenia	Taenia polyacantha	neg	-	-	-	-
	17AL225-5(1)	5	30.29	31.68	Em/Taenia	Taenia polyacantha	pos	Gr2	Gr2	Gr2	Gr2
	17AL225-5(2)	5	27.33	31.97			pos	Gr2	Gr2	Gr2	Gr2
	17AL225-10(1)	10	26.50	32.60			pos	Gr2	Gr2	Gr2	/
	17AL225-10(2)	10	27.00	32.70			pos	Gr1/Gr2	Gr1/Gr2	Gr1/Gr2	Gr1/Gr2
17AL226	17AL226-1	1	32.63	32.49			pos	Gr21	Gr21	Gr21	/
	17AL226-ADN1	1	33.86	31.79			pos	OT	/	/	/
	17AL226-5A	5	27.46	32.40			pos	Gr2	Gr2	Gr2	Gr2
	17AL226-5B	5	27.27	32.23			pos	Gr2	Gr2	Gr2	Gr2
	17AL226-10A	10	25.86	32.35	Em		pos	Gr2	Gr2	Gr2	Gr2
	17AL226-10B	10	27.40	32.56			pos	Gr2	Gr2	Gr2	Gr2
17AL228	17AL228-1	1	30.03	32.23			pos	Gr21	/	/	/
	17AL228-n=1	1	33.15	31.59			pos	Gr21	Gr21	/	/
	17AL228-5A	5	33.68	32.86	Em		pos	Gr2	Gr2	Gr2	Gr2
	17AL228-5B	5	27.35	32.22			pos	Gr2	Gr2	Gr2	Gr2
	17AL228-10A	10	27.00	32.77			pos	Gr2	Gr2	Gr2	Gr2
	17AL228-10B	10	27.10	32.80			pos	Gr2	Gr2	Gr2	Gr2
17AL244	17AL244-1	1	33.80	32.46			pos	OT	/	/	/
	17AL244-ADN1	1	34.73	32.03	Em/Taenia	Taenia crassiceps	neg	-	-	-	-
	17AL244-5A	5	28.38	32.32			pos	Gr2	Gr2	Gr2	/
	17AL244-5B	5	29.29	32.82	Em		pos	Gr2	Gr2	Gr2	/
	17AL244-10A	10	35.20	32.46			pos	Gr2	Gr2	Gr2	Gr2
	17AL244-10B	10	26.97	31.86			pos	Gr2	Gr2	Gr2	Gr2
17AL245	17AL245-1	1	>45	32.18	Taenia	Taenia polyacantha	neg	-	-	-	-
	17AL245-ADN1	1	33.62	31.92			pos	Gr21	Gr21	Gr21	/
	17AL245-5(1)	5	27.31	32.92	Em		pos	Gr3	Gr3	Gr3	Gr3
	17AL245-5(2)	5	26.65	32.52			pos	Gr3	Gr3	Gr3	Gr3
	17AL245-10(1)	10	25.81	32.28			pos	Gr3	Gr3	Gr3	Gr3
	17AL245-10(2)	10	26.34	32.19			pos	Gr2	Gr2	Gr2	Gr2
17AL286	17AL286-n=1(1)	1	34.50	31.61			pos	Gr11	/	/	/
	17AL286-n=1(2)	1	35.32	31.65	Em		neg	-	-	-	-
	17AL286-5A	5	33.47	33.09			pos	OT	/	/	/
	17AL286-5B	5	30.21	31.74			pos	Gr11	/	/	/
	17AL286-10A	10	28.63	32.25	Em		pos	Gr1	Gr1	Gr1	Gr1
	17AL286-10B	10	32.78	32.92			pos	Gr11	OT	/	/
	17AL286-pellet	pellet	24.93	32.54			pos	Gr1	Gr1	Gr1	Gr1
18AL297	18AL297-1	1	30.38	32.36			pos	Gr2	/	/	/
	18AL297-n=1	1	36.05	31.78			pos	OT	/	/	/
	18AL297-5(1)	5	27.99	32.17			pos	Gr1	Gr1	Gr1	Gr1
	18AL297-5(2)	5	27.68	32.11			pos	Gr1	Gr1	Gr1	Gr1
	18AL297-10	10	26.96	31.73	Em		pos	Gr1	Gr1	Gr1	Gr1
18AL300	18AL300-n=1(1)	1	32.04	31.82			pos	Gr11	/	/	/
	18AL300-n=1(2)	1	33.44	31.84	Em		pos	OT	/	/	/
	18AL300-5(1)	5	28.26	32.87			pos	Gr1	Gr1	Gr1	Gr1
	18AL300-5(2)	5	27.14	32.56	Em		pos	Gr1	Gr1	Gr1	Gr1
	18AL300-10	10	28.65	33.23			pos	Gr1	Gr1	Gr1	Gr1
18AL320	18AL320-1	1	30.99	31.99			pos	Gr11	OT	/	/
	18AL320-n=1	1	39.12	31.96	Em		neg	-	-	-	-
	18AL320-5(1)	5	29.65	32.49			pos	Gr11	Gr1/Gr3	/	/
	18AL320-5(2)	5	28.13	31.91	Em		pos	Gr1	Gr1	Gr1	Gr1
	18AL320-10(1)	10	31.10	31.78			pos	Gr1	Gr1	Gr1	Gr1
	18AL320-10(2)	10	26.28	32.01			pos	Gr1	Gr1	Gr1	Gr1
18AL344	18AL344-1	1	34.18	31.52			pos	OT	/	/	/
	18AL344-n=1	1	32.52	31.98			pos	OT	/	/	/
	18AL344-5(1)	5	29.79	32.52			pos	Gr21	Gr11	Gr11	/
	18AL344-5(2)	5	31.41	32.29			pos	OT	/	/	/
	18AL344-10(1)	10	29.35	32.60	Em		pos	OT	/	/	/
	18AL344-10(2)	10	28.49	32.12			pos	Gr11	/	/	/
18AL460	18AL460-1	1	>45	32.49	Taenia	Taenia crassiceps	neg	-	-	-	-
	18AL460-5(1)	5	>45	32.12	Taenia	Taenia crassiceps	neg	-	-	-	-
	18AL460-5(2)	5	34.56	32.26	Taenia	Taenia crassiceps	pos	OT	/	/	/
	18AL460-10(1)	10	>45	>45	Taenia	Taenia crassiceps	neg	-	-	-	-
	18AL460-10(2)	10	>45	31.79	Taenia	Taenia crassiceps	neg	-	-	-	-
18AL599	18AL599-1	1	36.24	32.92	Em		pos	Gr2	Gr2	Gr2	Gr1/Gr2
	18AL599-n=1	1	36.37	31.69	neg		pos	OT	/	/	/
	18AL599-5(1)	5	29.14	32.70			pos	Gr2	Gr2	Gr2	/
	18AL599-5(2)	5	29.62	32.63			pos	Gr1/Gr2	Gr1/Gr2	Gr1/Gr2	/
	18AL599-10(1)	10	27.73	32.55	Em		pos	Gr2	Gr2	Gr2	Gr2
	18AL599-10(2)	10	28.02	32.53			pos	Gr2	Gr2	Gr2	/
19AL127	19AL127-1(1)	1	33.79	32.55			pos	OT	/	/	/
	19AL127-1(2)	1	33.07	32.54			pos	OT	/	/	/
	19AL127-5	5	32.68	32.85			pos	OT	/	/	/
	19AL127-10	10	30.63	32.69	Em		pos	OT	/	/	/
19AL419	19AL419-1(1)	1	31.08	32.68			pos	Gr11	/	/	/
	19AL419-1(2)	1	30.81	32.10			pos	Gr31	Gr31	Gr31	/
	19AL419-5(1)	5	28.23	32.54			pos	Gr1	Gr1	Gr1	Gr1
	19AL419-5(2)	5	28.97	32.11			pos	Gr3	Gr3	Gr3	Gr3
	19AL419-10(1)	10	28.21	32.54	Em		pos	Gr3	Gr3	Gr3	Gr3
	19AL419-10(2)	10	29.17	33.07			pos	Gr3	Gr3	Gr3	Gr3
1 EmsB duplicate for which only one fragment size analysis was classified in a profile, the other beeing classified out
